# Supplementary material for: Population-Based Study of Drug-Resistant Epilepsy Before Age Two: Predominance of Developmental and Epileptic Encephalopathies
Source: Neurol Int. 2026 Apr 22;18(5):76. doi: 10.3390/neurolint18050076 (PMC13209794; doi:10.3390/neurolint18050076)
Supplement: Supplementary file 1 [file neurolint-18-00076-s001.zip]

Archive with 1 entries (1 files):
- neurolint-4221448-supplementary.pdf
